# Supplementary material for: Ultrasound as a New Method for the Release and Identification of Novel microRNAs and Proteins as Candidate Biomarkers in Pancreatic Cancer
Source: Cancers (Basel). 2025 Jun 13;17(12):1979. doi: 10.3390/cancers17121979 (PMC12191226; doi:10.3390/cancers17121979)
Supplement: Supplementary file 1 [file cancers-17-01979-s001.zip]

Archive with 1 entries (1 files):
- cancers-3656023-supplementary.pdf
